# Supplementary material for: Effects of Astraflavonoid A and Astraside C from the Aerial Part of Astragalus membranaceus on TNF-α-Induced Human Dermal Fibroblasts
Source: Plants (Basel). 2025 Apr 30;14(9):1358. doi: 10.3390/plants14091358 (PMC12074202; doi:10.3390/plants14091358)
Supplement: Supplementary file 1 [file plants-14-01358-s001.zip]

Archive with 1 entries (1 files):
- plants-3574215-supplementary.pdf
